# Supplementary material for: A single-cell RNA-sequencing training and analysis suite using the Galaxy framework
Source: Gigascience. 2020 Oct 20;9(10):giaa102. doi: 10.1093/gigascience/giaa102 (PMC7574357; doi:10.1093/gigascience/giaa102)
Supplement: giaa102_Supplemental_File [file giaa102_supplemental_file.zip]

Archive with 1 entries (1 files):
- supp-1.xls
